# Supplementary material for: RNAi Screen Identifies AXL Inhibition Combined with Cannabinoid WIN55212-2 as a Potential Strategy for Cancer Treatment
Source: Pharmaceuticals (Basel). 2024 Nov 1;17(11):1465. doi: 10.3390/ph17111465 (PMC11597789; doi:10.3390/ph17111465)
Supplement: Supplementary file 1 [file pharmaceuticals-17-01465-s001.zip]

Archive with 1 entries (1 files):
- pharmaceuticals-3232234-supplementary.pdf
